# Supplementary material for: Genome-Wide Analysis of the Polyphenol Oxidase Gene Family in Olea europaea Provides Insights into the Mechanism of Enzymatic Browning in Olive Fruit
Source: Antioxidants (Basel). 2023 Aug 23;12(9):1661. doi: 10.3390/antiox12091661 (PMC10525835; doi:10.3390/antiox12091661)
Supplement: Supplementary file 1 [file antioxidants-12-01661-s001.zip]

Archive with 1 entries (1 files):
- antioxidants-2544322-supplementary.pdf
